# Supplementary material for: Selection of pfcrt K76 and pfmdr1 N86 Coding Alleles after Uncomplicated Malaria Treatment by Artemether-Lumefantrine in Mali
Source: Int J Mol Sci. 2021 Jun 3;22(11):6057. doi: 10.3390/ijms22116057 (PMC8200001; doi:10.3390/ijms22116057)
Supplement: Supplementary file 1 [file ijms-22-06057-s001.zip]

Archive with 1 entries (1 files):
- ijms-1118238-supplementary.xls
