# Supplementary material for: Selection of pfcrt K76 and pfmdr1 N86 Coding Alleles after Uncomplicated Malaria Treatment by Artemether-Lumefantrine in Mali
Source: Int J Mol Sci. 2021 Jun 3;22(11):6057. doi: 10.3390/ijms22116057 (PMC8200001; doi:10.3390/ijms22116057)
Supplement: Supplementary file 1 [file ijms-22-06057-s001.zip › ijms-1118238-supplementary.xls]

## Sheet: Correction (B)
ID	Day	MSP2	MSP1	Ca1	Outcome
B011	0	A			2		Outcomes
B011	28	B					(1) is recrudescence
B012	0	A	A	AB	1		(2) is reinfection
B012	28	-	A	B
B013	0	A	AB	A	2
B013	28	-	AB	B
B016	0	AB	AB	A	1
B016	28	AB	AB	A
B018	0	A			2
B018	28	B
B019	0	AB	A		2
B019	28	CAB	BC
B020	0	ABCD	ABCD		2
B020	28	BCD	EF
B021	0	AB			2
B021	28	C
B022	0	A			2
B022	20	BC
B023	0	A	AB	AB	2
B023	23	BA	A	C
B026	0	A			2
B026	28	BC
B029	0	AB	A		2
B029	21	-	BC
B033	0	A			2
B033	21	B
B043	0	AB	AB		2
B043	28	CB	CD
B047	0	A			2
B047	19	B
B048	0	AB			2
B048	26	C
B051	0	A	A		2
B051	25	AB	BC
B054	0	ABCD	AB		2
B054	27	E	C
B056	0	AB	AB	A	2
B056	21	AC	AB	BC
B058	0	AB			2
B058	27	C
B080	0	ABC	A		2
B080	28	-	B
B081	0	AB			2
B081	28	C
B082	0	AB			2
B082	28	C
B085	0	A			2
B085	26	BC
B089	0	A			2
B089	21	B
B090	0	ABC			2
B090	28	D
B098	0	A	A	A	1
B098	21	A	A	A

## Sheet: Correction (P)
ID	Day	MSP2	MSP1	Ca1	Outcome
ALP002	0	-	A		2
ALP002	26	A	BC
ALP009	0	-	A	A	2
ALP009	28	A	B	B
ALP019	0	-	AB	AB	2
ALP019	21	A	A	C
ALP046	0	-	A		2
ALP046	26	A	BC
ALP054	0	-	A	AB	1
ALP054	28	-	A	A

## Sheet: Correction (K)
ID	Day	MSP2	MSP1	Ca1	Outcome
ALK001	0	A			2
ALK001		B
ALK002	0	A			2
ALK002		B
ALK003	0	AB	A	A	2
ALK003		AC	BA	B
ALK004	0	AB			2
ALK004		CD
ALK007	0	A			2
ALK007		BC
ALK009	0	AB	A		2
ALK009		CB	BC
ALK010	0	ABC			2
ALK010		D
ALK011	0	A	AB	A	2
ALK011		A	CB	B
ALK013	0	A			2
ALK013		B
ALK014	0	A	A	A	2
ALK014		A	BA	B
ALK015	0	A	A		2
ALK015		AB	B
ALK016	0	A			2
ALK016		B
ALK017	0	AB	AB	A	1
ALK017		B	AC	A
ALK019	0	ABC	A	A	2
ALK019		-	-	B
ALK022	0	A			2
ALK022		B
ALK023	0	A	AB		2
ALK023		-	C
ALK028	0	A			2
ALK028		BC
ALK030	0	A			2
ALK030		B
ALK031	0	AB			2
ALK031		C
ALK035	0	AB			2
ALK035		C
ALK039	0	AB			2
ALK039		C
ALK041	0	AB	AB		2
ALK041		C	C
ALK044	0	A			2
ALK044		BC
ALK050	0	AB	AB	A	2
ALK050		-	-	BC
ALK055	0	ABCD	AB		2
ALK055		-	C

## Sheet: Correction (F)
ID	Day	MSP2	MSP1	Ca1	Outcome
ALF001	0	A			2
AFL001	21	B
ALF005	0	A	AB		2
AFL005	28	-	CD
ALF007	0	A			2
ALF007	21	B
ALF009	0	A			2
AFL009	28	B
ALF012	0	AB			2
AFL012	20	C
ALF013	0	A	ABCD	ABC	1
AFL013	20	ABC	DEF	B
ALF017	0	A			2
AFL017	14	B
ALF019	0	AB			2
AFL019	28	C
ALF020	0	ABC			2
AFL020	21	D
ALF022	0	ABC			2
AFL022	28	D
ALF023	0	AB	ABC	A	2
AFL023	21	A	CD	B
ALF024	0	A			2
AFL024	28	B
ALF028	0	AB			2
AFL028	14	C
ALF030	0	ABC	ABCD		2
AFL030	20	ABC	E
ALF031	0	A			2
AFL031	21	BCD
ALF032	0	A			2
AFL032	28	B
ALF038	0	ABC	AB	AB	1
AFL038	28	C	AB	B
ALF039	0	ABC			2
AFL039	14	D
ALF040	0	A			2
AFL040	28	B
ALF042	0	ABC	ABCDE	A	2
AFL042	21	BDE	ABCD	BCD
ALF045	0	A			2
AFL045	18	B
ALF046	0	AB	A		2
AFL046	21	B	BC
ALF047	0	AB	ABCD	ABC	1
AFL047	21	-	B	C
ALF051	0	A			2
AFL051	28	B
ALF052	0	AB	A		2
AFL052	28	AB	B
ALF055	0	AB			2
AFL055	21	CD
ALF062	0	A			2
AFL062	28	B
ALF079	0	ABC	ABCD	ABCD	2
AFL079	21	ABC	C	E

## Sheet: BGARA
ID	Day	Site	Date	MDR1 N86Y	MDR1 lab	Date2	CRT K67T	CRT lab
B001	0	Bandiagara	2010-03-18	N	S	2010-03-25	K	S
B002	0	Bandiagara	2010-03-08	N	S	2010-03-25	K	S		pfMDR1 86	N	NY	Y	Total
B003	0	Bandiagara	2010-03-08	N	S	2010-03-25	K	S		Day 0	74	16	10	100
B004	0	Bandiagara	2010-03-08	NY	MIX	2010-03-25	K	S		Day ECHEC	25	2	0	27
B005	0	Bandiagara	2010-03-18	NY	MIX	2010-03-25	T	MUTANT
B006	0	Bandiagara	2010-03-13	N	S	2010-03-25	KT	MIX		pfCRT 76	K	KT	T	Total
B007	0	Bandiagara	2010-03-13	N	S	2010-03-25	T	MUTANT		Day 0	41	24	35	100
B008	0	Bandiagara	2010-03-10	N	S	2010-03-25	K	S		Day ECHEC	17	5	5	27
B009	0	Bandiagara	2010-03-10	N	S	2010-04-15	K	S
B010	0	Bandiagara	2010-03-19	Y	MUTANT	2010-03-25	T	MUTANT
B011	0	Bandiagara	2010-03-13	Y	MUTANT	2010-04-14	K	S
B012	0	Bandiagara	2010-03-10	N	S	2010-03-25	T	MUTANT		Day	0
B013	0	Bandiagara	2010-03-10	Y	MUTANT	2010-04-14	T	MUTANT
B014	0	Bandiagara	2010-03-13	NY	MIX	2010-03-25	K	S		Count of ID
B015	0	Bandiagara	2010-03-13	N	S	2010-03-25	T	MUTANT		MDR1 N86Y	Total
B016	0	Bandiagara	2010-03-10	N	S	2010-03-25	T	MUTANT		N	74
B017	0	Bandiagara	2010-03-13	N	S	2010-03-25	T	MUTANT		NY	16
B018	0	Bandiagara	2010-03-13	N	S	2010-03-25	T	MUTANT		Y	10
B019	0	Bandiagara	2010-03-13	N	S	2010-03-25	T	MUTANT		Grand Total	100
B020	0	Bandiagara	2010-03-10	N	S	2010-04-14	K	S
B021	0	Bandiagara	2010-03-10	N	S	2010-03-25	KT	MIX
B022	0	Bandiagara	2010-03-10	N	S	2010-04-14	K	S
B023	0	Bandiagara	2010-03-10	NY	MIX	2010-03-25	K	S
B024	0	Bandiagara	2010-03-18	N	S	2010-03-25	K	S
B025	0	Bandiagara	2010-03-10	Y	MUTANT	2010-03-25	K	S
B026	0	Bandiagara	2010-03-10	N	S	2010-03-26	K	S
B027	0	Bandiagara	2010-03-10	N	S	2010-03-26	KT	MIX
B028	0	Bandiagara	2010-03-10	N	S	2010-03-26	K	S
B029	0	Bandiagara	2010-03-10	N	S	2010-03-26	T	MUTANT
B030	0	Bandiagara	2010-03-10	NY	MIX	2010-03-26	KT	MIX
B031	0	Bandiagara	2010-03-10	NY	MIX	2010-03-26	KT	MIX
B032	0	Bandiagara	2010-03-10	N	S	2010-03-26	T	MUTANT
B033	0	Bandiagara	2010-03-10	N	S	2010-03-26	K	S
B034	0	Bandiagara	2010-03-10	NY	MIX	2010-04-14	KT	MIX
B035	0	Bandiagara	2010-03-10	NY	MIX	2010-03-26	T	MUTANT
B036	0	Bandiagara	2010-03-10	N	S	2010-03-26	T	MUTANT
B037	0	Bandiagara	2010-03-10	N	S	2010-03-26	K	S
B038	0	Bandiagara	2010-03-10	Y	MUTANT	2010-04-17	KT	MIX
B039	0	Bandiagara	2010-03-10	N	S	2010-03-26	K	S
B040	0	Bandiagara	2010-03-10	N	S	2010-03-26	T	MUTANT
B041	0	Bandiagara	2010-03-13	N	S	2010-03-26	KT	MIX
B042	0	Bandiagara	2010-03-13	NY	MIX	2010-03-26	K	S
B043	0	Bandiagara	2010-03-13	NY	MIX	2010-03-26	T	MUTANT
B044	0	Bandiagara	2010-03-13	N	S	2010-03-26	T	MUTANT
B045	0	Bandiagara	2010-03-13	N	S	2010-03-26	T	MUTANT
B046	0	Bandiagara	2010-03-13	N	S	2010-03-26	K	S
B047	0	Bandiagara	2010-03-13	NY	MIX	2010-03-26	K	S
B048	0	Bandiagara	2010-03-13	N	S	2010-04-14	T	MUTANT
B049	0	Bandiagara	2010-03-13	N	S	2009-04-15	T	MUTANT
B050	0	Bandiagara	2010-03-13	N	S	2010-03-26	T	MUTANT
B051	0	Bandiagara	2010-03-13	N	S	2010-03-26	KT	MIX
B052	0	Bandiagara	2010-03-13	Y	MUTANT	2010-03-26	K	S
B053	0	Bandiagara	2010-03-13	N	S	2010-03-26	T	MUTANT
B054	0	Bandiagara	2010-03-13	N	S	2010-04-14	K	S
B055	0	Bandiagara	2010-03-13	Y	MUTANT	2010-04-14	K	S
B056	0	Bandiagara	2010-03-13	N	S	2010-04-17	T	MUTANT
B057	0	Bandiagara	2010-03-13	NY	MIX	2010-04-17	K	S
B058	0	Bandiagara	2010-03-13	N	S	2010-04-01	K	S
B059	0	Bandiagara	2010-03-13	NY	MIX	2010-04-17	T	MUTANT
B060	0	Bandiagara	2010-03-13	N	S	2010-04-01	T	MUTANT
B061	0	Bandiagara	2010-03-13	N	S	2010-04-17	K	S
B062	0	Bandiagara	2010-03-12	N	S	2010-04-17	K	S
B063	0	Bandiagara	2010-03-12	N	S	2010-04-01	K	S
B064	0	Bandiagara	2010-03-12	N	S	2010-04-01	T	MUTANT
B065	0	Bandiagara	2010-03-12	N	S	2010-04-01	T	MUTANT
B066	0	Bandiagara	2010-03-12	NY	MIX	2010-04-01	KT	MIX
B067	0	Bandiagara	2010-03-12	N	S	2010-04-01	K	S
B068	0	Bandiagara	2010-03-12	N	S	2010-04-01	K	S
B069	0	Bandiagara	2010-03-12	N	S	2010-04-01	K	S
B070	0	Bandiagara	2010-03-12	Y	MUTANT	2010-04-01	K	S
B071	0	Bandiagara	2010-03-12	N	S	2010-04-01	KT	MIX
B072	0	Bandiagara	2010-03-12	N	S	2010-04-17	KT	MIX
B073	0	Bandiagara	2010-03-12	N	S	2010-04-17	K	S
B074	0	Bandiagara	2010-03-12	N	S	2010-04-01	T	MUTANT
B075	0	Bandiagara	2010-03-12	N	S	2010-04-01	KT	MIX
B076	0	Bandiagara	2010-03-12	N	S	2010-04-17	K	S
B077	0	Bandiagara	2010-03-12	N	S	2010-04-01	K	S
B078	0	Bandiagara	2010-03-12	N	S	2010-04-17	K	S
B079	0	Bandiagara	2010-03-12	N	S	2010-04-01	T	MUTANT
B080	0	Bandiagara	2010-03-12	N	S	2010-04-17	KT	MIX
B081	0	Bandiagara	2010-03-12	N	S	2010-04-01	KT	MIX
B082	0	Bandiagara	2010-03-18	N	S	2010-04-01	K	S
B083	0	Bandiagara	2010-03-12	N	S	2010-04-01	KT	MIX
B084	0	Bandiagara	2010-03-12	N	S	2010-04-01	KT	MIX
B085	0	Bandiagara	2010-03-12	N	S	2010-04-01	T	MUTANT
B086	0	Bandiagara	2010-03-12	N	S	2010-04-01	KT	MIX
B087	0	Bandiagara	2010-03-12	N	S	2010-04-01	K	S
B088	0	Bandiagara	2010-03-12	NY	MIX	2010-04-01	T	MUTANT
B089	0	Bandiagara	2010-03-12	N	S	2010-04-01	T	MUTANT
B090	0	Bandiagara	2010-03-12	NY	MIX	2010-04-01	T	MUTANT
B091	0	Bandiagara	2010-03-12	N	S	2010-04-01	KT	MIX
B092	0	Bandiagara	2010-03-12	N	S	2010-04-01	KT	MIX
B093	0	Bandiagara	2010-03-12	N	S	2010-04-01	KT	MIX
B094	0	Bandiagara	2010-03-12	Y	MUTANT	2010-04-01	T	MUTANT
B095	0	Bandiagara	2010-03-12	N	S	2010-04-01	K	S
B096	0	Bandiagara	2010-03-12	N	S	2010-04-01	T	MUTANT
B097	0	Bandiagara	2010-03-12	Y	MUTANT	2010-04-01	KT	MIX
B098	0	Bandiagara	2010-03-12	N	S	2010-04-01	K	S
B099	0	Bandiagara	2010-03-12	N	S	2010-04-01	KT	MIX
B100	0	Bandiagara	2010-03-12	N	S	2010-04-01	KT	MIX
B011	28	Bandiagara	2010-03-16	N	S	2010-04-02	T	MUTANT
B012	28	Bandiagara	2010-03-16	N	S	2010-04-02	K	S
B013	28	Bandiagara	2010-03-16	N	S	2010-04-02	K	S
B016	28	Bandiagara	2010-03-16	N	S	2010-04-02	T	MUTANT
B018	28	Bandiagara	2010-03-16	N	S	2010-04-02	K	S
B019	28	Bandiagara	2010-03-16	N	S	2010-04-02	K	S
B020	28	Bandiagara	2010-03-16	N	S	2010-04-02	K	S
B021	28	Bandiagara	2010-03-16	N	S	2010-04-02	K	S
B022	20	Bandiagara	2010-03-16	N	S	2010-04-02	K	S
B023	23	Bandiagara	2010-03-16	N	S	2010-04-02	K	S
B026	28	Bandiagara	2010-03-16	N	S	2010-05-01	T	MUTANT
B029	21	Bandiagara	2010-03-16	N	S	2010-04-02	K	S
B033	21	Bandiagara	2010-03-16	N	S	2010-05-01	K	S
B043	28	Bandiagara	2010-03-16	NY	MIX	2010-05-01	K	S
B047	19	Bandiagara	2010-03-16	N	S	2010-04-02	T	MUTANT
B048	26	Bandiagara	2010-03-16	N	S	2010-04-02	KT	MIX
B051	25	Bandiagara	2010-03-16	N	S	2010-04-02	K	S
B054	27	Bandiagara	2010-03-16	N	S	2010-04-02	K	S
B056	21	Bandiagara	2010-03-16	NY	MIX	2010-05-01	T	MUTANT
B058	27	Bandiagara	2010-03-16	N	S	2010-05-01	KT	MIX
B080	28	Bandiagara	2010-03-16	N	S	2010-04-02	KT	MIX
B081	28	Bandiagara	2010-03-16	N	S	2010-05-01	K	S
B082	28	Bandiagara	2010-03-16	N	S	2010-04-02	K	S
B085	26	Bandiagara	2010-03-16	N	S	2010-04-02	KT	MIX
B089	21	Bandiagara	2010-03-16	N	S	2010-04-02	K	S
B090	28	Bandiagara	2010-03-16	N	S	2010-05-01	KT	MIX
B098	21	Bandiagara	2010-03-16	N	S	2010-04-02	K	S

## Sheet: PNGON
ID	Day	Site	Date	MDR1 N86Y	MDR1 lab	Date2	CRT K67T	CRT lab
ALP001	0	Pongonon	2010-03-27	Y	MUTANT	2010-05-01	KT	MIX		pfMDR1 86	N	NY	Y	TOTAL
ALP002	0	Pongonon	2010-03-27	N	S	2010-03-12	KT	MIX		Day 0	61	8	3	72
ALP003	0	Pongonon	2010-03-27	N	S	2010-04-07	T	MUTANT		Day ECHEC	4	1	0	5
ALP004	0	Pongonon	2010-03-27	N	S	2010-03-11	T	MUTANT
ALP005	0	Pongonon	2010-03-27	NY	MIX	2010-05-01	K	S
ALP006	0	Pongonon	2010-03-27	N	S	2010-05-01	KT	MIX		pfCRT 76	K	KT	T	TOTAL
ALP007	0	Pongonon	2010-03-27	NY	MIX	2010-03-11	K	S		Day 0	36	18	18	72
ALP008	0	Pongonon	2010-03-27	N	S	2010-03-12	T	MUTANT		Day ECHEC	3	1	1	5
ALP009	0	Pongonon	2010-03-27	N	S	2010-04-26	T	MUTANT
ALP010	0	Pongonon	2010-03-27	N	S	2010-03-12	KT	MIX
ALP011	0	Pongonon	2010-03-27	N	S	2010-03-12	T	MUTANT
ALP012	0	Pongonon	2010-03-27	N	S	2010-04-26	T	MUTANT		Day	0
ALP013	0	Pongonon	2010-03-27	N	S	2010-04-26	KT	MIX
ALP014	0	Pongonon	2010-03-27	N	S	2010-05-01	K	S		Count of ID
ALP015	0	Pongonon	2010-03-27	NY	MIX	2010-04-26	KT	MIX		MDR1 N86Y	Total
ALP016	0	Pongonon	2010-03-27	N	S	2010-05-01	K	S		N	61
ALP017	0	Pongonon	2010-03-27	N	S	2010-05-01	K	S		NY	8
ALP018	0	Pongonon	2010-03-27	N	S	2010-05-01	K	S		Y	3
ALP019	0	Pongonon	2010-03-27	NY	MIX	2010-04-26	K	S		Grand Total	72
ALP020	0	Pongonon	2010-03-27	N	S	2010-03-12	K	S
ALP021	0	Pongonon	2010-03-27	N	S	2010-04-26	T	MUTANT
ALP022	0	Pongonon	2010-03-27	N	S	2010-04-19	K	S
ALP023	0	Pongonon	2010-03-27	Y	MUTANT	2010-04-26	KT	MIX
ALP024	0	Pongonon	2010-03-27	N	S	2010-04-26	KT	MIX
ALP025	0	Pongonon	2010-03-27	N	S	2010-03-12	T	MUTANT
ALP026	0	Pongonon	2010-03-27	N	S	2010-04-19	K	S
ALP027	0	Pongonon	2010-03-27	N	S	2010-03-12	K	S
ALP028	0	Pongonon	2010-03-27	N	S	2010-04-26	T	MUTANT
ALP029	0	Pongonon	2010-03-27	N	S	2010-04-26	KT	MIX
ALP030	0	Pongonon	2010-03-27	N	S	2010-04-19	K	S
ALP031	0	Pongonon	2010-03-27	NY	MIX	2010-04-19	T	MUTANT				mdr1	freq	53	60	74	61	248
ALP032	0	Pongonon	2010-03-27	N	S	2010-04-19	K	S						11	13	10	3	37
ALP033	0	Pongonon	2010-03-27	N	S	2010-03-12	KT	MIX						13	15	16	8	52
ALP034	0	Pongonon	2010-03-27	N	S	2010-03-12	T	MUTANT						77	88	100	72	337
ALP035	0	Pongonon	2010-03-27	N	S	2010-03-12	K	S				crt		12	18	41	36	107
ALP036	0	Pongonon	2010-03-27	N	S	2010-03-12	K	S						51	62	35	18	166
ALP037	0	Pongonon	2010-03-19	N	S	2010-04-19	KT	MIX						14	8	24	18	64
ALP038	0	Pongonon	2010-03-19	N	S	2010-03-12	K	S
ALP039	0	Pongonon	2010-03-19	N	S	2010-03-12	T	MUTANT				mdr1	% prev	68.8	68.2	74	84.7	73.6
ALP040	0	Pongonon	2010-03-19	N	S	2010-03-12	KT	MIX						14.3	14.8	10	4.2	11
ALP041	0	Pongonon	2010-03-19	N	S	2010-05-01	K	S						16.9	17	16	11.1	15.4
ALP042	0	Pongonon	2010-03-19	N	S	2010-05-01	K	S
ALP043	0	Pongonon	2010-03-19	N	S	2010-05-01	K	S				crt		15.6	20.5	41	50	31.8
ALP044	0	Pongonon	2010-03-19	N	S	2010-03-15	KT	MIX						66.2	70.5	35	25	49.3
ALP045	0	Pongonon	2010-03-19	N	S	2010-03-15	K	S						18.2	9.1	24	25	19
ALP046	0	Pongonon	2010-03-19	N	S	2010-04-24	T	MUTANT
ALP047	0	Pongonon	2010-03-19	NY	Mix	2010-03-15	K	S
ALP048	0	Pongonon	2010-03-19	N	S	2010-03-15	K	S
ALP049	0	Pongonon	2010-03-19	N	S	2010-04-24	T	MUTANT
ALP050	0	Pongonon	2010-03-19	N	S	2010-03-15	K	S
ALP051	0	Pongonon	2010-03-19	N	S	2010-03-15	K	S
ALP052	0	Pongonon	2010-03-19	N	S	2010-03-15	K	S
ALP053	0	Pongonon	2010-03-19	N	S	2010-03-15	T	MUTANT
ALP054	0	Pongonon	2010-03-27	N	S	2010-04-07	KT	MIX
ALP055	0	Pongonon	2010-03-19	N	S	2010-03-15	K	S
ALP056	0	Pongonon	2010-03-19	NY	Mix	2010-03-15	KT	MIX
ALP057	0	Pongonon	2010-03-19	NY	Mix	2010-04-24	T	MUTANT
ALP058	0	Pongonon	2010-03-19	N	S	2010-03-15	K	S
ALP059	0	Pongonon	2010-03-19	N	S	2010-03-15	K	S
ALP060	0	Pongonon	2010-03-19	N	S	2010-03-15	T	MUTANT
ALP061	0	Pongonon	2010-03-19	N	S	2010-03-15	K	S
ALP062	0	Pongonon	2010-03-19	Y	MUTANT	2010-03-15	KT	MIX
ALP063	0	Pongonon	2010-03-19	N	S	2010-03-15	K	S
ALP064	0	Pongonon	2010-03-19	N	S	2010-03-15	K	S
ALP065	0	Pongonon	2010-03-19	N	S	2010-03-15	KT	MIX
ALP066	0	Pongonon	2010-03-19	N	S	2010-03-15	T	MUTANT
ALP067	0	Pongonon	2010-03-19	N	S	2010-03-15	K	S
ALP068	0	Pongonon	2010-03-19	N	S	2010-03-15	K	S
ALP069	0	Pongonon	2010-03-19	N	S	2010-03-15	K	S
ALP070	0	Pongonon	2010-03-19	N	S	2010-03-15	K	S
ALP071	0	Pongonon	2010-03-19	N	S	2010-03-15	KT	MIX
ALP072	0	Pongonon	2010-03-19	N	S	2010-03-15	K	S
ALP002	26	Pongonon	2010-03-27	N	S	2010-04-19	K	S
ALP009	28	Pongonon	2010-03-27	N	S	2010-04-07	K	S
ALP019	21	Pongonon	2010-03-27	NY	MIX	2010-04-07	KT	MIX
ALP046	26	Pongonon	2010-03-27	N	S	2010-04-07	K	S
ALP054	28	Pongonon	2010-03-27	N	S	2010-04-19	T	MUTANT

## Sheet: KOLLE
ID	Day	Site	Date	MDR1 N86Y	MDR1 lab	Date2	CRT K67T	CRT lab
ALK001	0	Kolle	2010-03-15	N	S	2010-03-16	T	MUTANT		pfMDR1 86	N	NY	Y	(empty)	TOTAL
ALK002	0	Kolle	2010-03-15	N	S	2010-03-16	T	MUTANT		Day 0	53	13	11	0	77
ALK003	0	Kolle	2010-03-15	N	S	2010-03-16	KT	MIX		Day ECHEC	25	0	0	0	25
ALK004	0	Kolle	2010-03-15	NY	MIX	2010-03-16	K	S
ALK005	0	Kolle	2010-03-15	Y	MUTANT	2010-03-16	KT	MIX		pfCRT 76	K	KT	T	(empty)	TOTAL
ALK006	0	Kolle	2010-03-15	N	S	2010-04-21	KT	MIX		Day 0	12	14	51	0	77
ALK007	0	Kolle	2010-03-15	Y	MUTANT	2010-03-16	T	MUTANT		Day ECHEC	6	7	12	0	25
ALK008	0	Kolle	2010-03-15	N	S	2010-03-16	K	S
ALK009	0	Kolle	2010-03-15	NY	MIX	2010-04-21	K	S
ALK010	0	Kolle	2010-03-15	NY	MIX	2010-03-16	KT	MIX
ALK011	0	Kolle	2010-03-15	N	S	2010-03-18	T	MUTANT		Day	0
ALK012	0	Kolle	2010-03-15	N	S	2010-03-18	T	MUTANT
ALK013	0	Kolle	2010-03-15	N	S	2010-03-19	T	MUTANT		Count of ID
ALK014	0	Kolle	2010-03-15	N	S	2010-03-18	T	MUTANT		MDR1 N86Y	Total
ALK015	0	Kolle	2010-03-15	Y	MUTANT	2010-05-01	KT	MIX		N	53
ALK016	0	Kolle	2010-03-15	Y	MUTANT	2010-05-01	K	S		NY	13
ALK017	0	Kolle	2010-03-15	N	S	2010-03-18	K	S		Y	11
ALK018	0	Kolle	2010-03-15	N	S	2010-03-18	T	MUTANT		Grand Total	77
ALK019	0	Kolle	2010-03-15	N	S	2010-03-18	T	MUTANT
ALK020	0	Kolle	2010-03-15	N	S	2010-03-18	T	MUTANT
ALK021	0	Kolle	2010-03-15	N	S	2010-03-18	T	MUTANT
ALK022	0	Kolle	2010-03-15	N	S	2010-03-18	KT	MIX
ALK023	0	Kolle	2010-03-15	N	S	2010-03-18	T	MUTANT
ALK024	0	Kolle	2010-03-15	N	S	2010-03-18	T	MUTANT
ALK025	0	Kolle	2010-03-15	NY	MIX	2010-03-18	T	MUTANT
ALK026	0	Kolle	2010-03-15	N	S	2010-04-19	K	S
ALK027	0	Kolle	2010-03-15	N	S	2010-03-18	T	MUTANT
ALK028	0	Kolle	2010-03-15	N	S	2010-03-18	T	MUTANT
ALK029	0	Kolle	2010-03-15	N	S	2010-03-18	KT	MIX
ALK030	0	Kolle	2010-03-15	Y	MUTANT	2010-03-18	T	MUTANT
ALK031	0	Kolle	2010-03-15	N	S	2010-03-18	K	S
ALK032	0	Kolle	2010-03-15	N	S	2010-03-18	T	MUTANT
ALK033	0	Kolle	2010-03-15	N	S	2010-03-19	K	S
ALK034	0	Kolle	2010-03-15	N	S	2010-03-19	T	MUTANT
ALK035	0	Kolle	2010-03-15	NY	MIX	2010-04-19	KT	MIX
ALK036	0	Kolle	2010-03-15	N	S	2010-03-19	T	MUTANT
ALK037	0	Kolle	2010-03-15	N	S	2010-03-19	T	MUTANT
ALK038	0	Kolle	2010-03-15	N	S	2010-03-19	KT	MIX
ALK039	0	Kolle	2010-03-15	NY	MIX	2010-03-19	T	MUTANT
ALK040	0	Kolle	2010-03-15	N	S	2010-03-19	KT	MIX
ALK041	0	Kolle	2010-03-15	N	S	2010-03-19	T	MUTANT
ALK042	0	Kolle	2010-03-15	N	S	2010-03-19	KT	MIX
ALK043	0	Kolle	2010-03-15	N	S	2010-03-19	T	MUTANT
ALK044	0	Kolle	2010-03-15	Y	MUTANT	2010-04-19	K	S
ALK045	0	Kolle	2010-03-15	N	S	2010-03-19	T	MUTANT
ALK046	0	Kolle	2010-03-15	N	S	2010-03-19	T	MUTANT
ALK047	0	Kolle	2010-03-15	Y	MUTANT	2010-03-19	K	S
ALK048	0	Kolle	2010-03-15	N	S	2010-03-19	T	MUTANT
ALK049	0	Kolle	2010-03-15	N	S	2010-03-19	T	MUTANT
ALK050	0	Kolle	2010-03-15	Y	MUTANT	2010-03-19	T	MUTANT
ALK051	0	Kolle	2010-03-15	N	S	2010-03-20	T	MUTANT
ALK052	0	Kolle	2010-03-15	N	S	2010-03-20	T	MUTANT
ALK053	0	Kolle	2010-03-15	N	S	2010-03-20	K	S
ALK054	0	Kolle	2010-03-15	Y	MUTANT	2010-03-20	T	MUTANT
ALK055	0	Kolle	2010-03-15	N	S	2010-03-20	K	S
ALK056	0	Kolle	2010-03-15	NY	MIX	2010-03-20	T	MUTANT
ALK057	0	Kolle	2010-03-15	N	S	2010-04-19	T	MUTANT
ALK058	0	Kolle	2010-03-15	N	S	2010-03-20	KT	MIX
ALK059	0	Kolle	2010-03-15	N	S	2010-03-20	KT	MIX
ALK060	0	Kolle	2010-03-15	N	S	2010-03-20	T	MUTANT
ALK061	0	Kolle	2010-03-15	N	S	2010-03-20	T	MUTANT
ALK062	0	Kolle	2010-03-15	N	S	2010-03-20	KT	MIX
ALK063	0	Kolle	2010-03-15	N	S	2010-03-20	T	MUTANT
ALK064	0	Kolle	2010-03-15	Y	MUTANT	2010-03-20	T	MUTANT
ALK065	0	Kolle	2010-03-15	N	S	2010-03-20	T	MUTANT
ALK066	0	Kolle	2010-03-15	N	S	2010-03-20	T	MUTANT
ALK067	0	Kolle	2010-03-15	N	S	2010-04-19	T	MUTANT
ALK068	0	Kolle	2010-03-15	NY	MIX	2010-03-20	T	MUTANT
ALK069	0	Kolle	2010-03-15	NY	MIX	2010-04-24	T	MUTANT
ALK070	0	Kolle	2010-03-15	N	S	2010-03-20	T	MUTANT
ALK071	0	Kolle	2010-03-15	NY	MIX	2010-03-20	T	MUTANT
ALK072	0	Kolle	2010-03-15	Y	MUTANT	2010-04-19	T	MUTANT
ALK073	0	Kolle	2010-03-15	NY	MIX	2010-04-19	T	MUTANT
ALK074	0	Kolle	2010-03-15	N	S	2010-03-20	T	MUTANT
ALK075	0	Kolle	2010-03-15	NY	MIX	2010-03-20	T	MUTANT
ALK076	0	Kolle	2010-03-15	N	S	2010-04-19	T	MUTANT
ALK077	0	Kolle	2010-03-15	NY	MIX	2010-04-24	T	MUTANT
ALK001	25	Kolle	2010-03-30	N	S	2010-04-06	T	MUTANT
ALK002	21	Kolle	2010-04-08	N	S	2010-04-06	KT	MIX
ALK003	21	Kolle	2010-03-30	N	S	2010-04-06	KT	MIX
ALK004	19	Kolle	2010-03-30	N	S	2010-04-06	K	S
ALK007	28	Kolle	2010-03-30	N	S	2010-04-06	T	MUTANT
ALK009	28	Kolle	2010-03-30	N	S	2010-04-06	T	MUTANT
ALK010	21	Kolle	2010-03-30	N	S	2010-04-06	KT	MIX
ALK011	27	Kolle	2010-03-30	N	S	2010-04-06	KT	MIX
ALK013	24	Kolle	2010-03-30	N	S	2010-04-06	K	S
ALK014	26	Kolle	2010-03-30	N	S	2010-04-06	KT	MIX
ALK015	25	Kolle	2010-03-30	N	S	2010-04-06	K	S
ALK016	20	Kolle	2010-03-30	N	S	2010-04-06	K	S
ALK017	19	Kolle	2010-03-30	N	S	2010-04-06	K	S
ALK019	25	Kolle	2010-03-30	N	S	2010-04-06	T	MUTANT
ALK022	21	Kolle	2010-03-30	N	S	2010-04-06	T	MUTANT
ALK023	14	Kolle	2010-04-08	N	S	2010-04-06	KT	MIX
ALK028	21	Kolle	2010-03-30	N	S	2010-04-06	KT	MIX
ALK030	21	Kolle	2010-03-30	N	S	2010-04-06	T	MUTANT
ALK031	28	Kolle	2010-03-30	N	S	2010-04-06	T	MUTANT
ALK035	17	Kolle	2010-03-30	N	S	2010-04-06	T	MUTANT
ALK039	21	Kolle	2010-03-30	N	S	2010-04-06	T	MUTANT
ALK041	21	Kolle	2010-03-30	N	S	2010-04-06	T	MUTANT
ALK044	21	Kolle	2010-03-30	N	S	2010-04-19	T	MUTANT
ALK050	21	Kolle	2010-03-30	N	S	2010-04-19	T	MUTANT
ALK055	21	Kolle	2010-03-30	N	S	2010-04-06	K	S

## Sheet: FALDIE
ID	Day	Site	Date	MDR1 N86Y	pfMDR1	Date2	CRT K67T	pfCRT
ALF001	0	Faladie	2010-03-18	NY	MIX	2010-04-13	T	MUTANT		pfMDR1 86	N	NY	Y	(empty)	TOTAL
ALF002	0	Faladie	2010-03-31	N	S	2010-04-13	T	MUTANT		Day 0	60	15	13	0	88
ALF003	0	Faladie	2010-03-18	N	S	2010-04-13	KT	MIX		Day ECHEC	25	3	0	0	28
ALF004	0	Faladie	2010-03-18	N	S	2010-04-13	K	S
ALF005	0	Faladie	2010-03-18	N	S	2010-04-13	K	S
ALF006	0	Faladie	2010-03-18	NY	MIX	2010-04-13	T	MUTANT		pfCRT 76	K	KT	T	(empty)	TOTAL
ALF007	0	Faladie	2010-03-31	N	S	2010-04-13	T	MUTANT		Day 0	18	8	62	0	88
ALF008	0	Faladie	2010-03-31	N	S	2010-04-13	KT	MIX		Day ECHEC	5	8	15	0	28
ALF009	0	Faladie	2010-03-31	N	S	2010-04-13	T	MUTANT
ALF010	0	Faladie	2010-03-18	Y	MUTANT	2010-04-13	T	MUTANT
ALF011	0	Faladie	2010-03-31	N	S	2010-04-13	KT	MIX
ALF012	0	Faladie	2010-03-18	Y	MUTANT	2010-04-13	T	MUTANT		Day	0
ALF013	0	Faladie	2010-03-18	Y	MUTANT	2010-04-13	T	MUTANT
ALF014	0	Faladie	2010-03-18	N	S	2010-04-13	T	MUTANT		Count of ID
ALF015	0	Faladie	2010-03-18	NY	MIX	2010-04-13	T	MUTANT		MDR1 N86Y	Total
ALF016	0	Faladie	2010-03-31	N	S	2010-04-13	T	MUTANT		N	60
ALF017	0	Faladie	2010-03-31	N	S	2010-03-22	T	MUTANT		NY	15
ALF018	0	Faladie	2010-03-18	N	S	2010-03-22	T	MUTANT		Y	13
ALF019	0	Faladie	2010-03-31	NY	MIX	2010-04-13	T	MUTANT		Grand Total	88
ALF020	0	Faladie	2010-03-18	N	S	2010-03-30	T	MUTANT
ALF021	0	Faladie	2010-03-18	N	S	2010-04-13	KT	MIX
ALF022	0	Faladie	2010-03-18	N	S	2010-03-22	T	MUTANT
ALF023	0	Faladie	2010-03-18	Y	MUTANT	2010-03-22	T	MUTANT
ALF024	0	Faladie	2010-03-18	N	S	2010-03-22	KT	MIX
ALF025	0	Faladie	2010-03-18	N	S	2010-04-14	K	S
ALF026	0	Faladie	2010-03-18	NY	MIX	2010-04-14	T	MUTANT
ALF027	0	Faladie	2010-03-18	N	S	2010-03-22	K	S
ALF028	0	Faladie	2010-03-18	N	S	2010-03-22	T	MUTANT
ALF029	0	Faladie	2010-03-18	N	S	2010-03-22	K	S
ALF030	0	Faladie	2010-03-31	N	S	2010-03-22	K	S
ALF031	0	Faladie	2010-03-18	N	S	2010-03-22	T	MUTANT
ALF032	0	Faladie	2010-03-18	N	S	2010-04-14	K	S
ALF033	0	Faladie	2010-03-31	N	S	2010-03-22	T	MUTANT
ALF034	0	Faladie	2010-03-31	NY	MIX	2010-03-22	K	S
ALF035	0	Faladie	2010-03-18	N	S	2010-03-22	T	MUTANT
ALF036	0	Faladie	2010-03-19	Y	MUTANT	2010-03-22	T	MUTANT
ALF037	0	Faladie	2010-03-19	NY	MIX	2010-03-22	T	MUTANT
ALF038	0	Faladie	2010-03-19	N	S	2010-03-22	T	MUTANT
ALF039	0	Faladie	2010-03-19	N	S	2010-03-22	T	MUTANT
ALF040	0	Faladie	2010-03-19	N	S	2010-03-24	T	MUTANT
ALF041	0	Faladie	2010-03-19	N	S	2010-03-24	T	MUTANT
ALF042	0	Faladie	2010-03-19	Y	MUTANT	2010-03-24	T	MUTANT
ALF043	0	Faladie	2010-03-19	N	S	2010-04-14	K	S
ALF044	0	Faladie	2010-03-19	N	S	2010-04-14	KT	MIX
ALF045	0	Faladie	2010-03-19	NY	MIX	2010-03-25	T	MUTANT
ALF046	0	Faladie	2010-03-19	NY	MIX	2010-04-14	KT	MIX
ALF047	0	Faladie	2010-03-19	N	S	2010-03-25	T	MUTANT
ALF048	0	Faladie	2010-03-19	Y	MUTANT	2010-03-25	T	MUTANT
ALF049	0	Faladie	2010-03-19	N	S	2010-03-25	T	MUTANT
ALF050	0	Faladie	2010-03-19	N	S	2010-03-25	T	MUTANT
ALF051	0	Faladie	2010-03-19	N	S	2010-03-25	T	MUTANT
ALF052	0	Faladie	2010-03-19	N	S	2010-03-25	T	MUTANT
ALF053	0	Faladie	2010-03-19	N	S	2010-03-25	K	S
ALF054	0	Faladie	2010-03-19	N	S	2010-03-25	T	MUTANT
ALF055	0	Faladie	2010-03-19	NY	MIX	2010-03-25	K	S
ALF056	0	Faladie	2010-03-19	Y	MUTANT	2010-03-25	K	S
ALF057	0	Faladie	2010-03-19	N	S	2010-03-25	T	MUTANT
ALF058	0	Faladie	2010-03-19	N	S	2010-03-25	T	MUTANT
ALF059	0	Faladie	2010-03-19	Y	MUTANT	2010-03-25	T	MUTANT
ALF060	0	Faladie	2010-03-19	N	S	2010-03-25	T	MUTANT
ALF061	0	Faladie	2010-03-19	N	S	2010-03-25	T	MUTANT
ALF062	0	Faladie	2010-03-19	Y	MUTANT	2010-04-14	K	S
ALF063	0	Faladie	2010-03-19	N	S	2010-03-25	K	S
ALF064	0	Faladie	2010-03-19	N	S	2010-03-25	K	S
ALF065	0	Faladie	2010-03-19	N	S	2010-03-25	K	S
ALF066	0	Faladie	2010-03-19	NY	MIX	2010-03-29	T	MUTANT
ALF067	0	Faladie	2010-03-19	Y	MUTANT	2010-03-29	T	MUTANT
ALF068	0	Faladie	2010-03-19	N	S	2010-03-29	T	MUTANT
ALF069	0	Faladie	2010-03-19	N	S	2010-03-29	T	MUTANT
ALF070	0	Faladie	2010-03-19	NY	MIX	2010-03-29	T	MUTANT
ALF071	0	Faladie	2010-03-19	Y	MUTANT	2010-04-14	T	MUTANT
ALF072	0	Faladie	2010-03-19	N	S	2010-04-14	K	S
ALF073	0	Faladie	2010-03-19	NY	MIX	2010-03-29	T	MUTANT
ALF074	0	Faladie	2010-03-19	N	S	2010-03-29	T	MUTANT
ALF075	0	Faladie	2010-03-19	N	S	2010-03-29	T	MUTANT
ALF076	0	Faladie	2010-03-19	NY	MIX	2010-03-29	T	MUTANT
ALF077	0	Faladie	2010-03-19	N	S	2010-03-29	T	MUTANT
ALF078	0	Faladie	2010-03-19	N	S	2010-03-29	T	MUTANT
ALF079	0	Faladie	2010-03-19	NY	MIX	2010-03-29	T	MUTANT
ALF080	0	Faladie	2010-03-19	N	S	2010-03-29	T	MUTANT
ALF081	0	Faladie	2010-03-19	N	S	2010-03-29	T	MUTANT
ALF082	0	Faladie	2010-03-19	Y	MUTANT	2010-04-14	K	S
ALF083	0	Faladie	2010-03-19	N	S	2010-03-29	T	MUTANT
ALF084	0	Faladie	2010-03-19	N	S	2010-03-29	T	MUTANT
ALF085	0	Faladie	2010-03-19	N	S	2010-04-14	T	MUTANT
ALF086	0	Faladie	2010-03-19	N	S	2010-03-29	T	MUTANT
ALF087	0	Faladie	2010-03-19	N	S	2010-03-29	T	MUTANT
ALF088	0	Faladie	2010-03-19	N	S	2010-04-14	KT	MIX
ALF001	21	Faladie	2010-03-20	N	S	2010-03-30	T	MUTANT
ALF005	28	Faladie	2010-04-09	N	S	2010-03-30	T	MUTANT
ALF007	21	Faladie	2010-03-20	N	S	2010-03-30	T	MUTANT
ALF009	28	Faladie	2010-03-20	N	S	2010-03-30	T	MUTANT
ALF012	20	Faladie	2010-03-20	N	S	2010-03-30	K	S
ALF013	20	Faladie	2010-03-20	N	S	2010-03-30	KT	MIX
ALF017	14	Faladie	2010-04-08	N	S	2010-04-19	T	MUTANT
ALF019	28	Faladie	2010-03-20	N	S	2010-03-30	T	MUTANT
ALF020	21	Faladie	2010-03-31	NY	MIX	2010-03-30	T	MUTANT
ALF022	28	Faladie	2010-03-20	N	S	2010-04-26	T	MUTANT
ALF023	21	Faladie	2010-03-20	N	S	2010-03-30	T	MUTANT
ALF024	28	Faladie	2010-03-20	N	S	2010-03-30	KT	MIX
ALF028	14	Faladie	2010-03-20	N	S	2010-03-30	T	MUTANT
ALF030	20	Faladie	2010-03-20	N	S	2010-03-30	KT	MIX
ALF031	21	Faladie	2010-03-20	N	S	2010-03-30	K	S
ALF032	28	Faladie	2010-03-31	N	S	2010-03-30	T	MUTANT
ALF038	28	Faladie	2010-03-20	N	S	2010-03-30	K	S
ALF039	14	Faladie	2010-03-31	NY	MIX	2010-03-30	K	S
ALF040	28	Faladie	2010-03-20	N	S	2010-03-30	T	MUTANT
ALF042	21	Faladie	2010-03-31	N	S	2010-03-30	KT	MIX
ALF045	18	Faladie	2010-03-20	N	S	2010-04-26	T	MUTANT
ALF046	21	Faladie	2010-03-20	N	S	2010-03-30	K	S
ALF047	21	Faladie	2010-03-20	N	S	2010-04-19	T	MUTANT
ALF051	28	Faladie	2010-03-20	N	S	2010-03-30	T	MUTANT
ALF052	28	Faladie	2010-03-20	N	S	2010-04-26	KT	MIX
ALF055	21	Faladie	2010-03-20	N	S	2010-03-30	KT	MIX
ALF062	28	Faladie	2010-03-31	NY	MIX	2010-03-30	KT	MIX
ALF079	21	Faladie	2010-03-20	N	S	2010-03-30	KT	MIX
